# Supplementary material for: In Vitro Efficacy of Antivirals and Monoclonal Antibodies against SARS-CoV-2 Omicron Lineages XBB.1.9.1, XBB.1.9.3, XBB.1.5, XBB.1.16, XBB.2.4, BQ.1.1.45, CH.1.1, and CL.1
Source: Vaccines (Basel). 2023 Sep 28;11(10):1533. doi: 10.3390/vaccines11101533 (PMC10611309; doi:10.3390/vaccines11101533)
Supplement: Supplementary file 1 [file vaccines-11-01533-s001.zip]

Archive with 1 entries (1 files):
- vaccines-2579664-supplementary.pdf
